# Supplementary material for: Bodyweight and Combined Training Reduce Chronic Low-Grade Inflammation and Improve Functional Fitness of Postmenopausal Women
Source: Sports (Basel). 2022 Sep 23;10(10):143. doi: 10.3390/sports10100143 (PMC9610763; doi:10.3390/sports10100143)
Supplement: Supplementary file 1 [file sports-10-00143-s001.zip]

Archive with 1 entries (1 files):
- sports-1866024-supplementary.pdf
